# Supplementary material for: Dalbavancin as Suppressive Therapy for Implant-Associated Osteoarticular Infections
Source: Antibiotics (Basel). 2025 Nov 20;14(11):1171. doi: 10.3390/antibiotics14111171 (PMC12649215; doi:10.3390/antibiotics14111171)
Supplement: Supplementary file 1 [file antibiotics-14-01171-s001.zip]

Archive with 1 entries (1 files):
- antibiotics-3944287-supplementary.pdf
